# Supplementary material for: Novel N,N′-Disubstituted Selenoureas as Potential Antioxidant and Cytotoxic Agents
Source: Antioxidants (Basel). 2021 May 14;10(5):777. doi: 10.3390/antiox10050777 (PMC8156206; doi:10.3390/antiox10050777)
Supplement: Supplementary file 1 [file antioxidants-10-00777-s001.zip]

Archive with 1 entries (1 files):
- antioxidants-1200696-supplementary.pdf
